# Supplementary material for: Defining hierarchical protein interaction networks from spectral analysis of bacterial proteomes
Source: eLife. 2022 Aug 17;11:e74104. doi: 10.7554/eLife.74104 (PMC9427106; doi:10.7554/eLife.74104)
Supplement: Figure 1—source data 1. [file elife-74104-fig1-data1.zip]

Archive with 2 entries (2 files):
- Figure1_source_data_1.txt
- __MACOSX/._Figure1_source_data_1.txt
